# Supplementary material for: Saccharomyces boulardii and Bifidobacterium co-treatment for antibiotic associated diarrhea in pediatrics: a multicenter efficacy and safety study
Source: Front Cell Infect Microbiol. 2025 Jun 24;15:1575605. doi: 10.3389/fcimb.2025.1575605 (PMC12234335; doi:10.3389/fcimb.2025.1575605)
Supplement: Supplementary file 1 [file Table1.xlsx]

## Sheet: Demographical and clinical char
				Demographical and clinical characteristics
			Age (months)
			AY (n = 119)	AS (n = 110)	AB (n = 106)
			5	6	6
			4	6	35
			3	5	8
			5	4	8
			6	6	9
			7	7	9
			7	8	10
			8	9	10
			8	7	11
			9	7	11
			9	16	12
			10	17	13
			10	18	14
			11	19	15
			11	20	16
			12	18	17
			13	19	11
			14	20	25
			15	21	26
			16	22	27
			17	23	28
			11	24	20
			12	25	21
			13	36	22
			14	25	23
			15	26	24
			16	26	25
			17	27	36
			18	28	25
			19	16	26
			20	17	26
			18	11	27
			19	12	28
			20	13	16
			21	14	17
			22	15	11
			23	16	12
			24	17	13
			25	18	14
			36	19	15
			25	20	16
			26	18	17
			26	10	18
			27	11	19
			28	12	6
			29	13	35
			29	14	8
			30	15	8
			31	16	9
			31	25	9
			32	26	10
			33	27	10
			34	28	11
			20	29	11
			21	30	12
			22	31	13
			23	31	14
			24	32	15
			25	33	16
			36	12	17
			25	13	11
			26	14	25
			26	15	26
			27	16	27
			28	17	28
			29	18	20
			29	19	21
			30	20	22
			21	18	23
			22	10	24
			23	11	25
			24	12	36
			25	13	25
			36	29	26
			25	28	26
			26	27	27
			26	25	28
			27	26	16
			28	26	17
			29	27	11
			29	28	12
			30	29	13
			31	29	24
			31	30	31
			9	31	16
			10	31	17
			11	32	28
			29	33	31
			30	34	32
			31	20	35
			31	21	29
			32	22	31
			33	23	32
			34	24	29
			20	25	31
			21	31	32
			22	31	33
			23	32	34
			24	33	33
			25	34	32
			36	29	31
			25	30	30
			6	31	29
			7	31	17
			5	32	31
			8	33	25
			9	34
			5	20
			30	22
			21	23
			26
			27
			28
			29
			29
			30
			31
			31
			32
	Minimum		3	4	6
	Maximum		36	36	36
	Median		24	21	20
	Mean		21.58	21.25	20.55
	SD		8.97	8.29	8.52
	SE		0.82	0.79	0.83
	Q1		14	15	13
	Q3		29	29	28
			AY (n = 119)	AS (n = 110)	AB (n = 106)
			Age (months)

## Sheet: Outcome measures
			Outcome measures
			Time for start of diarrhea after start of antibiotics treatment (days)
			AY (n = 119)	AS (n = 110)	AB (n = 106)
			1	3	1
			1	3	2
			1	3	1
			2	4	1
			1	3	2
			1	3	3
			2	5	1
			1	3	1
			1	3	2
			3	4	2
			1	3	2
			1	3	2
			1	3	3
			1	6	4
			1	3	1
			1	3	2
			1	3	1
			2	4	1
			1	3	2
			1	3	3
			2	5	1
			1	3	1
			1	3	2
			3	4	2
			1	3	2
			1	3	2
			1	3	3
			1	6	4
			1	3	1
			1	3	2
			1	3	1
			2	4	1
			1	3	2
			1	3	3
			2	5	1
			1	3	1
			1	3	2
			3	4	2
			1	3	2
			1	3	2
			1	3	3
			1	6	4
			1	3	1
			1	3	2
			1	3	1
			2	4	1
			1	3	2
			1	3	3
			2	5	1
			1	3	1
			1	3	2
			3	4	2
			1	3	2
			1	3	2
			1	3	3
			1	6	4
			1	3	1
			1	3	2
			1	3	1
			2	4	1
			1	3	2
			1	3	3
			2	5	1
			1	3	1
			1	3	2
			3	4	2
			1	3	2
			1	3	2
			1	3	3
			1	6	4
			1	3	1
			1	3	2
			1	3	1
			2	4	1
			1	3	2
			1	3	3
			2	5	1
			1	3	1
			1	3	2
			3	4	2
			1	3	2
			1	3	2
			1	3	3
			1	6	4
			1	3	1
			1	3	2
			1	3	1
			2	4	1
			1	3	2
			1	3	3
			2	5	1
			1	3	1
			1	3	2
			3	4	2
			1	3	2
			1	3	2
			1	3	3
			1	6	4
			1	3	1
			1	3	2
			1	3	1
			2	4	1
			1	3	2
			1	3	3
			2	5	1
			1	3	1
			1	3
			3	4
			1	3
			1	3
			1
			1
			1
			1
			1
			2
			1
			1
			2
		Minimum	1	3	1
		Maximum	3	6	4
		Median	1	3	2
		Mean	1.29	3.48	1.9
		SD	0.58	0.89	0.88
		SE	0.05	0.08	0.09
		Q1	1	3	1
		Q3	1	4	2
			AY (n = 119)	AS (n = 110)	AB (n = 106)
			Time for start of diarrhea after start of antibiotics treatment (days)

## Sheet: Clinical benefits for probiotic
						Clinical benefits for probiotics
									Total numbers of infants and children	Numbers of infants and children without diarrhea	Numbers of infants and children with diarrhea
							AY (n = 119)		119	95	24
							AS (n = 110)		110	106	4
							AB (n = 106)		106	89	17
							% of infants and children with diarrhea	Risk of undertreatment	AY (n = 119)	AS (n = 110)	AB (n = 106)
							0	0	0.798319	0.963636	0.839623
							1	0.010101	0.796282	0.963269	0.838003
							5	0.0526316	0.787705	0.961722	0.831182
							10	0.111111	0.77591	0.959596	0.821803
							20	0.25	0.747899	0.954545	0.799528
							30	0.428571	0.711885	0.948052	0.770889
							40	0.666667	0.663866	0.939394	0.732704
							50	1	0.596639	0.927273	0.679245
							60	1.5	0.495798	0.909091	0.599057
							80	4	-0.00840336	0.818182	0.198113
							99	99	-19.1681	-2.63636	-15.0377
